# Supplementary material for: Validation of automated paper screening for esophagectomy systematic review using large language models
Source: PeerJ Comput Sci. 2025 Apr 30;11:e2822. doi: 10.7717/peerj-cs.2822 (PMC12190591; doi:10.7717/peerj-cs.2822)
Supplement: Supplemental Information 2 [file peerj-cs-11-2822-s002.ipynb]

# %% [code]
import pandas as pd
import numpy as np
import openai
import pickle
import os
import tqdm as tqdm
os.environ["TOKENIZERS_PARALLELISM"] = "false"
from dotenv import load_dotenv
load_dotenv()
openai.api_key = os.getenv("OPENAI_KEY")

# %% [code]
np.random.seed(42)
random_state=42

# %% [markdown]
## Setting Up Functions

# %% [code]
def return_criteria(prompt, show_prompt=False):
    if show_prompt:
        print(prompt)

    memory = [{"role": "user", "content": prompt}]
    response = openai.ChatCompletion.create(
        model='gpt-4-1106-preview',
        messages=memory,
        temperature=0,
        top_p=1,
    )
    return response['choices'][0]['message']['content'].strip('.').lower().capitalize()

# %% [code]
def format_decision(x):
    return ("Included" if ("included" in x.lower()) else "Excluded" if ("excluded" in x.lower()) else "Undecided")

# %% [code]
def loop_through_df(dataset_name, instructions, inclusion_criteria, exclusion_criteria, save_ckpt=True, sample=False, sample_n=3):
    if sample:
        temp_df = pd.read_excel(dataset_name)[:sample_n]
    else:
        temp_df = pd.read_excel(dataset_name)

    reasoning, decisions = [], []
    for ind, row in temp_df.iterrows():
        if (ind % 100 == 0) and ind != 0:
            print(ind)
        try:
            prompt = f"{instructions}\n\nTitle: {row['Title']}\n\nAbstract:\n{row['Abstract']}\n\nInclusion criteria:\n{inclusion_criteria}\n\nExclusion criteria:\n{exclusion_criteria}\n\nDecision:",
            temp_decision = return_criteria(prompt[0], show_prompt=False)
            reasoning.append(temp_decision)
            decisions.append(format_decision(temp_decision))
            if save_ckpt:
                with open(f'checkpoints/reasoning_ckpt.pkl', 'wb') as f:
                    pickle.dump(reasoning, f)
                with open(f'checkpoints/decisions_ckpt.pkl', 'wb') as f:
                    pickle.dump(decisions, f)
        except Exception as e:
            print(f'Error processing row {ind}: {row}\n\n{e}')
            reasoning.append(f'Error in row {ind}')
            decisions.append(f'Error in row {ind}')
            continue

    return reasoning, decisions

# %% [code]
instructions = \
"""Instructions:
You are a researcher rigorously screening titles and abstracts of scientific papers for inclusion or exclusion in a review paper. Use the criteria below to inform your decision. Write "included" or "excluded" to indicate your decision. Explain your reasoning step-by-step. Format your answer as such:

Reasoning: {reasoning}
Decision: {included/excluded}"""

# %% [code]
def print_array(arr):
    for i in arr:
        print(i)
        print('='*50)

# %% [markdown]
## [CAUTION: CALLING API] Running Sampled Analysis

# %% [code]
dataset_name = 'SearchResult-Risa.xlsx'

# %% [code]
df = pd.read_excel(dataset_name)
df.shape

# %% [code]
df.head()

# %% [code]
inclusion_criteria = """1. Studies focusing on patients who underwent esophagectomy for cancer. 
2. Studies reporting on perioperative risk factors associated with anastomotic complications (e.g., anastomotic leaks, strictures) following esophagectomy.
3. Studies that assess risk factors for other complications as well (ex. aspiration pneumonia, delayed gastric emptying, malnutrition, dilation, Mendelson syndrome) and prolonged length of stay or hospitalization.
4. Randomized controlled trials (RCTs), cohort studies, case-control studies, or prospective observational studies.
5. Articles published in English language.
6. Studies with adult participants (age ≥18 years)."""

exclusion_criteria = """1. Studies not reporting specific perioperative risk factors for anastomotic complications.
2. Studies that do not assess risk factors for other complications as well (ex. aspiration pneumonia, delayed gastric emptying, malnutrition, dilation, Mendelson syndrome) and prolonged length of stay or hospitalization.
3. Case reports, reviews, letters, editorials, and conference abstracts.
4. Studies focusing solely on pediatric populations.
5. Studies with insufficient data or incomplete reporting.
6. Studies not relevant to the investigation of anastomotic complications after esophagectomy.
7. Studies published before a specified date (if applicable).
8. Non-human studies or studies conducted on cadavers.
9. Duplicate publications or multiple reports from the same study."""

# %% [code]
sampled_reasoning, sampled_decisions = loop_through_df(dataset_name, instructions,
                                                       inclusion_criteria, exclusion_criteria,
                                                       save_ckpt=False, sample=True, sample_n=3)

# %% [code]
print_array(sampled_decisions)

# %% [markdown]
## Running On Entire Dataset

# %% [code]
import time

# %% [code]
# CAUTION: Expensive and time-consuming call to the GPT API
start = time.time()
reasoning_final, decisions_final = loop_through_df(dataset_name, instructions, inclusion_criteria, exclusion_criteria,
                                                   save_ckpt=True, sample=False)
print(f'Time elapsed: {time.time() - start}')

# %% [code]
with open('results/reasoning_full.txt', 'w') as f:
    for item in reasoning_final:
        f.write("%s\n" % item)

with open('results/decisions_full.txt', 'w') as f:
    for item in decisions_final:
        f.write("%s\n" % item)

# %% [markdown]
## Saving

# %% [code]
df_clean = pd.read_excel(dataset_name)
df_clean.head()

# %% [code]
df_clean['Reasoning'] = reasoning_final
df_clean['Decision'] = decisions_final
df_clean.head()

# %% [code]
df_clean.to_csv('results/results_full.csv', index=False)

# %% [code]
df_clean.Decision.value_counts()

# %% [code]
df_final = pd.read_csv('results/results_full.csv')
df_final.Decision.value_counts()

# %% [code]
